# Supplementary material for: Faba bean populations already contain the inbreds needed for breeding
Source: Theor Appl Genet. 2026 Jun 12;139(7):178. doi: 10.1007/s00122-026-05259-w (PMC13263235; doi:10.1007/s00122-026-05259-w)
Supplement: Supplementary file 4 — Supplementary file4 (XLSX 22 kb) [file 122_2026_5259_MOESM4_ESM.xlsx]

## Sheet: Sheet1
i	gi	pi		i	F likelihood
					0	0.1	0.2	0.3	0.4	0.5	0.6	0.7	0.8	0.9	1
1	A	0.853403		1	-0.317047	-0.300015	-0.283268	-0.266797	-0.250593	-0.234647	-0.218952	-0.203499	-0.188281	-0.173291	-0.158523
2	H	0.719079		2	-0.906318	-1.01168	-1.12946	-1.26299	-1.41714	-1.59947	-1.82261	-2.11029	-2.51576	-3.2089	-37.6431
3	H	0.526178		3	-0.695892	-0.801253	-0.919036	-1.05257	-1.20672	-1.38904	-1.61218	-1.89986	-2.30533	-2.99848	-37.4327
4	A	0.894737		4	-0.222451	-0.210755	-0.199194	-0.187766	-0.176466	-0.165293	-0.154243	-0.143314	-0.132503	-0.121808	-0.111226
5	A	0.722733		5	-0.64943	-0.611784	-0.575504	-0.540494	-0.506669	-0.47395	-0.442268	-0.411559	-0.381765	-0.352833	-0.324715
6	A	0.954068		6	-0.0940402	-0.0892375	-0.0844577	-0.0797006	-0.0749661	-0.0702538	-0.0655637	-0.0608955	-0.0562489	-0.0516239	-0.0470201
7	A	0.825916		7	-0.382524	-0.361665	-0.341233	-0.32121	-0.30158	-0.282327	-0.263439	-0.2449	-0.226699	-0.208824	-0.191262
8	A	0.860784		8	-0.299823	-0.283779	-0.267989	-0.252444	-0.237137	-0.22206	-0.207208	-0.192573	-0.178149	-0.163931	-0.149911
9	A	0.568627		9	-1.12906	-1.05594	-0.987799	-0.92401	-0.864046	-0.807476	-0.753935	-0.703116	-0.654755	-0.608625	-0.56453
10	B	0.519633		10	-1.46641	-1.3637	-1.27056	-1.18536	-1.10685	-1.03406	-0.966215	-0.902678	-0.842939	-0.786568	-0.733206
11	A	0.503277		11	-1.37323	-1.27911	-1.19308	-1.11388	-1.04049	-0.972116	-0.908122	-0.847979	-0.791248	-0.737564	-0.686616
12	A	0.528834		12	-1.27416	-1.18882	-1.11018	-1.03729	-0.969342	-0.905724	-0.845911	-0.789475	-0.736055	-0.685344	-0.637081
13	A	0.945681		13	-0.111701	-0.105973	-0.100278	-0.0946157	-0.088985	-0.0833857	-0.0778177	-0.0722805	-0.0667737	-0.0612971	-0.0558504
14	A	0.927261		14	-0.151041	-0.143227	-0.135474	-0.12778	-0.120145	-0.112568	-0.105048	-0.0975838	-0.0901751	-0.0828209	-0.0755204
15	A	0.899209		15	-0.212478	-0.201332	-0.190308	-0.179405	-0.168619	-0.157949	-0.147391	-0.136943	-0.126603	-0.116369	-0.106239
16	H	0.660995		16	-0.802602	-0.907962	-1.02575	-1.15928	-1.31343	-1.49575	-1.71889	-2.00657	-2.41204	-3.10519	-37.5394
17	B	0.582353		17	-1.74624	-1.6157	-1.50026	-1.39677	-1.303	-1.21727	-1.13831	-1.06513	-0.996949	-0.933118	-0.873118
18	A	0.749017		18	-0.577987	-0.545028	-0.513121	-0.4822	-0.452207	-0.423087	-0.394791	-0.367274	-0.340494	-0.314412	-0.288994
19	A	0.744415		19	-0.590313	-0.556555	-0.5239	-0.492278	-0.461625	-0.431884	-0.403002	-0.374931	-0.347626	-0.321047	-0.295156
20	A	0.616993		20	-0.965794	-0.905568	-0.848764	-0.795014	-0.744007	-0.695475	-0.649191	-0.604954	-0.562591	-0.52195	-0.482897
21	A	0.501963		21	-1.37846	-1.28386	-1.19744	-1.1179	-1.04422	-0.975602	-0.91139	-0.851054	-0.794152	-0.740315	-0.689228
22	B	0.753623		22	-2.80179	-2.53491	-2.32446	-2.15069	-2.00269	-1.8738	-1.75964	-1.65719	-1.56427	-1.47925	-1.40089
23	A	0.601974		23	-1.01508	-0.951057	-0.890885	-0.834129	-0.780421	-0.729452	-0.680955	-0.634702	-0.590494	-0.548158	-0.507542
24	A	0.602094		24	-1.01468	-0.950688	-0.890543	-0.833811	-0.780126	-0.729177	-0.680698	-0.634461	-0.590268	-0.547945	-0.507341
25	A	0.935294		25	-0.133789	-0.126894	-0.120047	-0.113246	-0.106492	-0.0997821	-0.0931175	-0.0864969	-0.0799199	-0.0733859	-0.0668943
				sum	-20.3123	-19.3865	-18.623	-18.0016	-17.518	-17.1816	-17.0209	-17.0997	-17.5721	-18.943	-121.569
